# Supplementary material for: Meta-Analysis and MaxEnt Model Prediction of the Distribution of Phenacoccus solenopsis Tinsley in China under the Context of Climate Change
Source: Insects. 2024 Sep 6;15(9):675. doi: 10.3390/insects15090675 (PMC11432275; doi:10.3390/insects15090675)
Supplement: Supplementary file 1 [file insects-15-00675-s001.zip]

Archive with 1 entries (1 files):
- insects-3186856-supplementary.pdf
